# Supplementary material for: Cytotoxic Peptidic Metabolites Isolated from the Soil-Derived Fungus Trichoderma atroviride
Source: Molecules. 2025 Aug 19;30(16):3422. doi: 10.3390/molecules30163422 (PMC12388242; doi:10.3390/molecules30163422)
Supplement: Supplementary file 1 [file molecules-30-03422-s001.zip]

Archive with 1 entries (1 files):
- molecules-3764107-supplementary.pdf
